# Supplementary material for: Are Health Literacy and Physical Literacy Independent Concepts? A Gender-Stratified Analysis in Medical School Students from Croatia
Source: Children (Basel). 2022 Aug 15;9(8):1231. doi: 10.3390/children9081231 (PMC9406589; doi:10.3390/children9081231)
Supplement: Supplementary file 1 [file children-09-01231-s001.zip]

Archive with 1 entries (1 files):
- children-1858264-supplementary.pdf
